# Supplementary material for: Integrating network, sequence and functional features using machine learning approaches towards identification of novel Alzheimer genes
Source: BMC Genomics. 2016 Oct 18;17:807. doi: 10.1186/s12864-016-3108-1 (PMC5070370; doi:10.1186/s12864-016-3108-1)
Supplement: Additional file 3: Table S2. — The complete lists of features obtained after each selection technique. [file 12864_2016_3108_MOESM3_ESM.xlsx]

## Sheet: Chisqaure_Ranker
Attribute Rank	Selected Attribute	Attribute Name
303.134	42	GO:0010941~regulation of cell death
300.989	45	GO:0010033~response to organic substance
296.514	43	GO:0043067~regulation of programmed cell death
292.41	44	GO:0042981~regulation of apoptosis
243.771	33	GO:0010942~positive regulation of cell death
235.312	34	GO:0043068~positive regulation of programmed cell death
227.815	35	GO:0043065~positive regulation of apoptosis
202.312	32	GO:0006916~anti-apoptosis
200.254	40	GO:0009719~response to endogenous stimulus
188.527	39	GO:0009725~response to hormone stimulus
158.917	36	GO:0043066~negative regulation of apoptosis
157.711	41	GO:0043005~neuron projection
156.034	37	GO:0043069~negative regulation of programmed cell death
155.324	38	GO:0060548~negative regulation of cell death
148.718	53	GO:0008219~cell death
148.546	70	GO:0000267~cell fraction
147.524	54	GO:0016265~death
129.39	51	GO:0044093~positive regulation of molecular function
121.819	72	GO:0005626~insoluble fraction
119.87	71	GO:0005624~membrane fraction
118.986	55	GO:0012501~programmed cell death
117.856	64	GO:0031982~vesicle
116.125	65	disease mutation
115.862	56	GO:0006915~apoptosis
115.297	52	GO:0043085~positive regulation of catalytic activity
115.013	63	GO:0031410~cytoplasmic vesicle
109.183	60	GO:0016023~cytoplasmic membrane-bounded vesicle
109.138	66	GO:0042127~regulation of cell proliferation
108.702	61	GO:0031988~membrane-bounded vesicle
108.507	46	GO:0032268~regulation of cellular protein metabolic process
106.434	48	GO:0051174~regulation of phosphorus metabolic process
106.434	47	GO:0019220~regulation of phosphate metabolic process
104.568	49	GO:0019899~enzyme binding
102.496	68	mutagenesis site
95.1781	86	GO:0044459~plasma membrane part
93.8857	50	GO:0042325~regulation of phosphorylation
86.3151	69	GO:0042995~cell projection
84.6433	62	GO:0042802~identical protein binding
78.1657	79	GO:0007242~intracellular signaling cascade
77.4369	57	transmembrane protein
75.8063	58	lipoprotein
72.5346	73	GO:0010604~positive regulation of macromolecule metabolic process
65.5793	67	GO:0006468~protein amino acid phosphorylation
61.8843	5	ClusteringCoefficient
60.9825	82	GO:0005829~cytosol
54.7642	75	GO:0009891~positive regulation of biosynthetic process
52.1479	59	active site:Proton acceptor
49.2382	74	GO:0016310~phosphorylation
48.2927	76	GO:0031328~positive regulation of cellular biosynthetic process
43.6665	85	GO:0005794~Golgi apparatus
42.5872	77	GO:0051173~positive regulation of nitrogen compound metabolic process
41.4068	78	GO:0010557~positive regulation of macromolecule biosynthetic process
39.9292	6	Degree
39.3434	81	GO:0010605~negative regulation of macromolecule metabolic process
38.1152	80	GO:0043933~macromolecular complex subunit organization
37.1326	10	Radiality
36.7786	2	AverageShortestPathLength
35.2045	15	Isoelectric Point
35.1573	84	GO:0006793~phosphorus metabolic process
35.1573	83	GO:0006796~phosphate metabolic process
34.9644	89	GO:0005739~mitochondrion
34.192	4	ClosenessCentrality
28.0918	14	Charge
23.7293	8	NeighborhoodConnectivity
23.1685	91	transport
21.8675	22	R = Arg
21.6271	31	Acidic
20.0601	7	Eccentricity
12.8095	92	cytoplasm
11.9722	88	transferase
6.71232	90	nucleotide-binding
6.30971	87	atp-binding

## Sheet: GainRatio_Ranker
Attribute Rank	Selected Attribute	Attribute Name
0.045227	32	GO:0006916~anti-apoptosis
0.035004	33	GO:0010942~positive regulation of cell death
0.034119	34	GO:0043068~positive regulation of programmed cell death
0.033385	35	GO:0043065~positive regulation of apoptosis
0.032537	45	GO:0010033~response to organic substance
0.03226	39	GO:0009725~response to hormone stimulus
0.031939	40	GO:0009719~response to endogenous stimulus
0.030201	42	GO:0010941~regulation of cell death
0.029717	43	GO:0043067~regulation of programmed cell death
0.029525	44	GO:0042981~regulation of apoptosis
0.028476	41	GO:0043005~neuron projection
0.02743	36	GO:0043066~negative regulation of apoptosis
0.02683	37	GO:0043069~negative regulation of programmed cell death
0.026683	38	GO:0060548~negative regulation of cell death
0.01797	53	GO:0008219~cell death
0.017898	51	GO:0044093~positive regulation of molecular function
0.017801	54	GO:0016265~death
0.017498	52	GO:0043085~positive regulation of catalytic activity
0.017209	6	Degree
0.016974	46	GO:0032268~regulation of cellular protein metabolic process
0.016742	60	GO:0016023~cytoplasmic membrane-bounded vesicle
0.016589	47	GO:0019220~regulation of phosphate metabolic process
0.016589	48	GO:0051174~regulation of phosphorus metabolic process
0.016314	61	GO:0031988~membrane-bounded vesicle
0.016206	55	GO:0012501~programmed cell death
0.016141	63	GO:0031410~cytoplasmic vesicle
0.016024	64	GO:0031982~vesicle
0.015987	56	GO:0006915~apoptosis
0.015544	70	GO:0000267~cell fraction
0.015532	71	GO:0005624~membrane fraction
0.015326	72	GO:0005626~insoluble fraction
0.015274	50	GO:0042325~regulation of phosphorylation
0.015271	49	GO:0019899~enzyme binding
0.013264	66	GO:0042127~regulation of cell proliferation
0.01244	57	transmembrane protein
0.011946	69	GO:0042995~cell projection
0.011854	58	lipoprotein
0.011675	62	GO:0042802~identical protein binding
0.010042	65	disease mutation
0.008833	67	GO:0006468~protein amino acid phosphorylation
0.008783	73	GO:0010604~positive regulation of macromolecule metabolic process
0.007924	75	GO:0009891~positive regulation of biosynthetic process
0.00765	59	active site:Proton acceptor
0.0076	79	GO:0007242~intracellular signaling cascade
0.007571	86	GO:0044459~plasma membrane part
0.007501	68	mutagenesis site
0.007155	76	GO:0031328~positive regulation of cellular biosynthetic process
0.006636	77	GO:0051173~positive regulation of nitrogen compound metabolic process
0.006423	78	GO:0010557~positive regulation of macromolecule biosynthetic process
0.00623	85	GO:0005794~Golgi apparatus
0.006229	74	GO:0016310~phosphorylation
0.005678	82	GO:0005829~cytosol
0.005527	81	GO:0010605~negative regulation of macromolecule metabolic process
0.005446	80	GO:0043933~macromolecular complex subunit organization
0.004982	5	ClusteringCoefficient
0.004683	10	Radiality
0.004633	2	AverageShortestPathLength
0.00443	4	ClosenessCentrality
0.004221	89	GO:0005739~mitochondrion
0.004174	83	GO:0006796~phosphate metabolic process
0.004174	84	GO:0006793~phosphorus metabolic process
0.00413	31	Acidic
0.002499	91	transport
0.00185	15	Isoelectric Point
0.001477	14	Charge
0.001409	88	transferase
0.001254	8	NeighborhoodConnectivity
0.001254	22	R = Arg
0.001226	7	Eccentricity
0.000857	92	cytoplasm
0.00072	87	atp-binding
0.000666	90	nucleotide-binding

## Sheet: Relief_Ranker
Attribute Rank	Selected Attribute	Attribute Name
0.0800595	92	cytoplasm
0.0770107	93	acetylation
0.0568698	5	ClusteringCoefficient
0.0565323	15	Isoelectric Point
0.048654	9	TopologicalCoefficient
0.047198	91	transport
0.0471327	90	nucleotide-binding
0.0466826	86	GO:0044459~plasma membrane part
0.0453252	68	mutagenesis site
0.0444469	89	GO:0005739~mitochondrion
0.0430531	82	GO:0005829~cytosol
0.0390171	79	GO:0007242~intracellular signaling cascade
0.0357578	87	atp-binding
0.0288981	65	disease mutation
0.0286781	20	N = Asn
0.0281293	26	Polar
0.0281293	27	Non-polar
0.0269111	19	L = Leu
0.0254501	81	GO:0010605~negative regulation of macromolecule metabolic process
0.0253724	25	Aliphatic
0.0244701	88	transferase
0.0242088	85	GO:0005794~Golgi apparatus
0.0225293	30	Aromatic
0.022169	80	GO:0043933~macromolecular complex subunit organization
0.0203229	18	F = Phe
0.019345	31	Acidic
0.0182973	8	NeighborhoodConnectivity
0.017736	28	Small
0.0173345	52	GO:0043085~positive regulation of catalytic activity
0.016957	51	GO:0044093~positive regulation of molecular function
0.0166812	57	transmembrane protein
0.0162965	45	GO:0010033~response to organic substance
0.0161837	17	A = Ala
0.0158246	62	GO:0042802~identical protein binding
0.0151786	83	GO:0006796~phosphate metabolic process
0.0151786	84	GO:0006793~phosphorus metabolic process
0.0149535	69	GO:0042995~cell projection
0.0148301	73	GO:0010604~positive regulation of macromolecule metabolic process
0.0143075	58	lipoprotein
0.014293	70	GO:0000267~cell fraction
0.0135163	53	GO:0008219~cell death
0.0134654	54	GO:0016265~death
0.0131976	13	Average Residue Weight
0.013151	2	AverageShortestPathLength
0.0127395	56	GO:0006915~apoptosis
0.0126307	55	GO:0012501~programmed cell death
0.0124854	29	Basic
0.0123476	59	active site:Proton acceptor
0.0120136	66	GO:0042127~regulation of cell proliferation
0.0119293	23	S = Ser
0.011716	46	GO:0032268~regulation of cellular protein metabolic process
0.0115128	49	GO:0019899~enzyme binding
0.0109974	76	GO:0031328~positive regulation of cellular biosynthetic process
0.0109829	75	GO:0009891~positive regulation of biosynthetic process
0.0106562	47	GO:0019220~regulation of phosphate metabolic process
0.0106562	48	GO:0051174~regulation of phosphorus metabolic process
0.0104965	78	GO:0010557~positive regulation of macromolecule biosynthetic process
0.010061	50	GO:0042325~regulation of phosphorylation
0.0100241	21	P = Pro
0.00973432	41	GO:0043005~neuron projection
0.0091899	74	GO:0016310~phosphorylation
0.00908827	63	GO:0031410~cytoplasmic vesicle
0.00900842	64	GO:0031982~vesicle
0.00894309	71	GO:0005624~membrane fraction
0.00878339	72	GO:0005626~insoluble fraction
0.00867451	42	GO:0010941~regulation of cell death
0.00865999	43	GO:0043067~regulation of programmed cell death
0.0085511	44	GO:0042981~regulation of apoptosis
0.00845674	77	GO:0051173~positive regulation of nitrogen compound metabolic process
0.00727352	60	GO:0016023~cytoplasmic membrane-bounded vesicle
0.00717189	61	GO:0031988~membrane-bounded vesicle
0.00716463	37	GO:0043069~negative regulation of programmed cell death
0.00715738	38	GO:0060548~negative regulation of cell death
0.00708479	36	GO:0043066~negative regulation of apoptosis
0.00708281	22	R = Arg
0.00654549	16	A280 Molar Extinction Coefficients
0.00616076	4	ClosenessCentrality
0.00609756	40	GO:0009719~response to endogenous stimulus
0.00572735	39	GO:0009725~response to hormone stimulus
0.00510308	67	GO:0006468~protein amino acid phosphorylation
0.00510108	6	Degree
0.00477926	11	Molecular weight
0.00474091	12	Residues
0.00446816	14	Charge
0.00417393	33	GO:0010942~positive regulation of cell death
0.00415215	34	GO:0043068~positive regulation of programmed cell death
0.00415215	35	GO:0043065~positive regulation of apoptosis
0.00404983	7	Eccentricity
0.00393824	24	T = Thr
0.00284553	32	GO:0006916~anti-apoptosis
0.00176394	10	Radiality
-2.22125e-05	3	BetweennessCentrality

## Sheet: InfoGain_Ranker
Attribute Rank	Selected Attribute	Attribute Name
0.008735	42	GO:0010941~regulation of cell death
0.008567	43	GO:0043067~regulation of programmed cell death
0.008449	44	GO:0042981~regulation of apoptosis
0.008364	45	GO:0010033~response to organic substance
0.006323	33	GO:0010942~positive regulation of cell death
0.006137	34	GO:0043068~positive regulation of programmed cell death
0.005968	35	GO:0043065~positive regulation of apoptosis
0.005247	40	GO:0009719~response to endogenous stimulus
0.00492	70	GO:0000267~cell fraction
0.004881	39	GO:0009725~response to hormone stimulus
0.004666	53	GO:0008219~cell death
0.004639	54	GO:0016265~death
0.004606	32	GO:0006916~anti-apoptosis
0.004315	65	disease mutation
0.004292	36	GO:0043066~negative regulation of apoptosis
0.00424	37	GO:0043069~negative regulation of programmed cell death
0.004227	38	GO:0060548~negative regulation of cell death
0.004195	41	GO:0043005~neuron projection
0.004127	68	mutagenesis site
0.004088	5	ClusteringCoefficient
0.003985	51	GO:0044093~positive regulation of molecular function
0.00393	72	GO:0005626~insoluble fraction
0.00384	71	GO:0005624~membrane fraction
0.003753	86	GO:0044459~plasma membrane part
0.003752	55	GO:0012501~programmed cell death
0.003726	64	GO:0031982~vesicle
0.003658	56	GO:0006915~apoptosis
0.003643	66	GO:0042127~regulation of cell proliferation
0.003616	63	GO:0031410~cytoplasmic vesicle
0.003526	52	GO:0043085~positive regulation of catalytic activity
0.003381	61	GO:0031988~membrane-bounded vesicle
0.003368	60	GO:0016023~cytoplasmic membrane-bounded vesicle
0.003329	46	GO:0032268~regulation of cellular protein metabolic process
0.00331	49	GO:0019899~enzyme binding
0.003283	48	GO:0051174~regulation of phosphorus metabolic process
0.003283	47	GO:0019220~regulation of phosphate metabolic process
0.002968	79	GO:0007242~intracellular signaling cascade
0.002934	50	GO:0042325~regulation of phosphorylation
0.00289	69	GO:0042995~cell projection
0.002848	62	GO:0042802~identical protein binding
0.00261	73	GO:0010604~positive regulation of macromolecule metabolic process
0.002529	57	transmembrane protein
0.002507	58	lipoprotein
0.002427	82	GO:0005829~cytosol
0.002327	67	GO:0006468~protein amino acid phosphorylation
0.001964	75	GO:0009891~positive regulation of biosynthetic process
0.001879	59	active site:Proton acceptor
0.00186	74	GO:0016310~phosphorylation
0.00184	15	Isoelectric Point
0.001757	76	GO:0031328~positive regulation of cellular biosynthetic process
0.001665	31	Acidic
0.00163	85	GO:0005794~Golgi apparatus
0.001561	77	GO:0051173~positive regulation of nitrogen compound metabolic process
0.001526	78	GO:0010557~positive regulation of macromolecule biosynthetic process
0.001497	81	GO:0010605~negative regulation of macromolecule metabolic process
0.001473	14	Charge
0.00146	10	Radiality
0.001451	80	GO:0043933~macromolecular complex subunit organization
0.001449	2	AverageShortestPathLength
0.001412	84	GO:0006793~phosphorus metabolic process
0.001412	83	GO:0006796~phosphate metabolic process
0.0014	89	GO:0005739~mitochondrion
0.001351	4	ClosenessCentrality
0.001211	8	NeighborhoodConnectivity
0.001205	22	R = Arg
0.00112	6	Degree
0.000993	91	transport
0.000971	7	Eccentricity
0.00062	92	cytoplasm
0.000535	88	transferase
0.000318	90	nucleotide-binding
0.000295	87	atp-binding

## Sheet: BF
Selected Attribute
ClusteringCoefficient
Degree
GO:0006916~anti-apoptosis
GO:0010942~positive regulation of cell death
GO:0043068~positive regulation of programmed cell death
GO:0043066~negative regulation of apoptosis
GO:0009725~response to hormone stimulus
GO:0009719~response to endogenous stimulus
GO:0043005~neuron projection
GO:0010941~regulation of cell death
GO:0010033~response to organic substance
GO:0032268~regulation of cellular protein metabolic process
GO:0019899~enzyme binding
GO:0044093~positive regulation of molecular function
GO:0008219~cell death
transmembrane protein
lipoprotein
active site:Proton acceptor
GO:0016023~cytoplasmic membrane-bounded vesicle
GO:0042802~identical protein binding
GO:0031982~vesicle
disease mutation
GO:0042127~regulation of cell proliferation
mutagenesis site
GO:0000267~cell fraction
GO:0005624~membrane fraction

## Sheet: GreedyS
Selected Attribute
Degree
GO:0006916~anti-apoptosis
GO:0010942~positive regulation of cell death
GO:0009725~response to hormone stimulus
GO:0043005~neuron projection
GO:0010941~regulation of cell death
GO:0010033~response to organic substance
GO:0032268~regulation of cellular protein metabolic process
GO:0019899~enzyme binding
GO:0044093~positive regulation of molecular function
GO:0008219~cell death
transmembrane protein
lipoprotein
GO:0042802~identical protein binding
GO:0031982~vesicle
disease mutation
GO:0042127~regulation of cell proliferation
mutagenesis site
GO:0000267~cell fraction

## Sheet: OneR_Ranker
Attribute Rank	Selected Attribute	Attribute Name
97.423	93	acetylation
97.423	31	Acidic
97.423	32	GO:0006916~anti-apoptosis
97.423	29	Basic
97.423	30	Aromatic
97.423	28	Small
97.423	34	GO:0043068~positive regulation of programmed cell death
97.423	25	Aliphatic
97.423	26	Polar
97.423	27	Non-polar
97.423	33	GO:0010942~positive regulation of cell death
97.423	35	GO:0043065~positive regulation of apoptosis
97.423	46	GO:0032268~regulation of cellular protein metabolic process
97.423	43	GO:0043067~regulation of programmed cell death
97.423	44	GO:0042981~regulation of apoptosis
97.423	41	GO:0043005~neuron projection
97.423	42	GO:0010941~regulation of cell death
97.423	40	GO:0009719~response to endogenous stimulus
97.423	36	GO:0043066~negative regulation of apoptosis
97.423	37	GO:0043069~negative regulation of programmed cell death
97.423	38	GO:0060548~negative regulation of cell death
97.423	39	GO:0009725~response to hormone stimulus
97.423	24	T = Thr
97.423	23	S = Ser
97.423	22	R = Arg
97.423	8	NeighborhoodConnectivity
97.423	9	TopologicalCoefficient
97.423	6	Degree
97.423	7	Eccentricity
97.423	5	ClusteringCoefficient
97.423	21	P = Pro
97.423	2	AverageShortestPathLength
97.423	3	BetweennessCentrality
97.423	4	ClosenessCentrality
97.423	10	Radiality
97.423	11	Molecular weight
97.423	12	Residues
97.423	19	L = Leu
97.423	20	N = Asn
97.423	13	Average Residue Weight
97.423	18	F = Phe
97.423	17	A = Ala
97.423	16	A280 Molar Extinction Coefficients
97.423	15	Isoelectric Point
97.423	14	Charge
97.423	45	GO:0010033~response to organic substance
97.423	47	GO:0019220~regulation of phosphate metabolic process
97.423	92	cytoplasm
97.423	78	GO:0010557~positive regulation of macromolecule biosynthetic process
97.423	79	GO:0007242~intracellular signaling cascade
97.423	76	GO:0031328~positive regulation of cellular biosynthetic process
97.423	77	GO:0051173~positive regulation of nitrogen compound metabolic process
97.423	75	GO:0009891~positive regulation of biosynthetic process
97.423	81	GO:0010605~negative regulation of macromolecule metabolic process
97.423	72	GO:0005626~insoluble fraction
97.423	73	GO:0010604~positive regulation of macromolecule metabolic process
97.423	74	GO:0016310~phosphorylation
97.423	80	GO:0043933~macromolecular complex subunit organization
97.423	82	GO:0005829~cytosol
97.423	48	GO:0051174~regulation of phosphorus metabolic process
97.423	90	nucleotide-binding
97.423	91	transport
97.423	88	transferase
97.423	89	GO:0005739~mitochondrion
97.423	87	atp-binding
97.423	83	GO:0006796~phosphate metabolic process
97.423	84	GO:0006793~phosphorus metabolic process
97.423	85	GO:0005794~Golgi apparatus
97.423	86	GO:0044459~plasma membrane part
97.423	71	GO:0005624~membrane fraction
97.423	70	GO:0000267~cell fraction
97.423	69	GO:0042995~cell projection
97.423	55	GO:0012501~programmed cell death
97.423	56	GO:0006915~apoptosis
97.423	53	GO:0008219~cell death
97.423	54	GO:0016265~death
97.423	52	GO:0043085~positive regulation of catalytic activity
97.423	68	mutagenesis site
97.423	49	GO:0019899~enzyme binding
97.423	50	GO:0042325~regulation of phosphorylation
97.423	51	GO:0044093~positive regulation of molecular function
97.423	57	transmembrane protein
97.423	58	lipoprotein
97.423	59	active site:Proton acceptor
97.423	66	GO:0042127~regulation of cell proliferation
97.423	67	GO:0006468~protein amino acid phosphorylation
97.423	60	GO:0016023~cytoplasmic membrane-bounded vesicle
97.423	65	disease mutation
97.423	64	GO:0031982~vesicle
97.423	63	GO:0031410~cytoplasmic vesicle
97.423	62	GO:0042802~identical protein binding
97.423	61	GO:0031988~membrane-bounded vesicle

## Sheet: PCA analysis
Attribute Name	Principal Components
	PC1	PC2
AverageShortestPathLength	0.0485077	-0.0313551
BetweennessCentrality	-0.00681058	0.0075213
ClosenessCentrality	-0.0371837	0.0189296
ClusteringCoefficient	0.0380563	-0.0183176
Degree	-0.0597605	0.00910803
Eccentricity	0.0264471	-0.0266695
NeighborhoodConnectivity	0.0201968	0.0117099
TopologicalCoefficient	0.0305418	-0.00914696
Radiality	-0.00261066	0.0118705
Molecular.weight	-0.0259535	0.0778751
Residues	-0.0257088	0.0756658
Average.Residue.Weight	-0.00395932	0.0704127
Charge	0.0225352	-0.00494255
Isoelectric.Point	0.0315738	-0.015601
A280.Molar.Extinction.Coefficients	-0.0222369	0.0830491
A...Ala	0.00748465	-0.0466589
F...Phe	0.00997222	0.0223891
L...Leu	0.00929891	0.0076742
N...Asn	-0.0169135	0.0321106
P...Pro	0.000275889	-0.0540578
R...Arg	0.0102903	-0.00291452
S...Ser	0.00354715	-0.0388584
T...Thr	-0.00439668	-0.00904872
Aliphatic	0.00779059	0.0117244
Polar	-0.0154333	0.0244702
Non.polar	0.0154333	-0.0244702
Small	-0.00157783	-0.0679601
Basic	0.00690663	0.028204
Aromatic	0.0110999	0.0333858
Acidic	-0.0269285	0.0417808
GO.0006916.anti.apoptosis	-0.145435	-0.105185
GO.0010942.positive.regulation.of.cell.death	-0.200507	-0.123445
GO.0043068.positive.regulation.of.programmed.cell.death	-0.200316	-0.123565
GO.0043065.positive.regulation.of.apoptosis	-0.199545	-0.124713
GO.0043066.negative.regulation.of.apoptosis	-0.184165	-0.120695
GO.0043069.negative.regulation.of.programmed.cell.death	-0.184946	-0.119865
GO.0060548.negative.regulation.of.cell.death	-0.184728	-0.1198
GO.0009725.response.to.hormone.stimulus	-0.091868	0.0465332
GO.0009719.response.to.endogenous.stimulus	-0.0969182	0.043097
GO.0043005.neuron.projection	-0.0594654	0.0288507
GO.0010941.regulation.of.cell.death	-0.251432	-0.154307
GO.0043067.regulation.of.programmed.cell.death	-0.251371	-0.154391
GO.0042981.regulation.of.apoptosis	-0.250057	-0.156286
GO.0010033.response.to.organic.substance	-0.11406	0.0361257
GO.0032268.regulation.of.cellular.protein.metabolic.process	-0.110133	0.0525047
GO.0019220.regulation.of.phosphate.metabolic.process	-0.156335	0.124407
GO.0051174.regulation.of.phosphorus.metabolic.process	-0.156335	0.124407
GO.0019899.enzyme.binding	-0.078084	0.0351114
GO.0042325.regulation.of.phosphorylation	-0.154655	0.126843
GO.0044093.positive.regulation.of.molecular.function	-0.154415	0.0767092
GO.0043085.positive.regulation.of.catalytic.activity	-0.14811	0.0813596
GO.0008219.cell.death	-0.180065	-0.126201
GO.0016265.death	-0.180314	-0.126521
GO.0012501.programmed.cell.death	-0.181081	-0.133643
GO.0006915.apoptosis	-0.178903	-0.133974
transmembrane.protein	-0.0350182	0.043292
lipoprotein	-0.027326	0.0379251
active.site.Proton.acceptor	-0.0829183	0.251655
GO.0016023.cytoplasmic.membrane.bounded.vesicle	-0.0494377	0.0420367
GO.0031988.membrane.bounded.vesicle	-0.0506628	0.0430993
GO.0042802.identical.protein.binding	-0.0782023	0.0146226
GO.0031410.cytoplasmic.vesicle	-0.0497249	0.0427263
GO.0031982.vesicle	-0.0509428	0.0437508
disease.mutation	-0.0567203	0.0214765
GO.0042127.regulation.of.cell.proliferation	-0.118925	0.000322042
GO.0006468.protein.amino.acid.phosphorylation	-0.129259	0.303922
mutagenesis.site	-0.0797183	0.0477578
GO.0042995.cell.projection	-0.0555553	0.035761
GO.0000267.cell.fraction	-0.067852	0.0496184
GO.0005624.membrane.fraction	-0.0597521	0.0471951
GO.0005626.insoluble.fraction	-0.0626589	0.0464136
GO.0010604.positive.regulation.of.macromolecule.metabolic.process	-0.131547	-0.0260032
GO.0016310.phosphorylation	-0.124404	0.307189
GO.0009891.positive.regulation.of.biosynthetic.process	-0.120221	-0.043105
GO.0031328.positive.regulation.of.cellular.biosynthetic.process	-0.118454	-0.044271
GO.0051173.positive.regulation.of.nitrogen.compound.metabolic.process	-0.107852	-0.0449102
GO.0010557.positive.regulation.of.macromolecule.biosynthetic.process	-0.114583	-0.0460463
GO.0007242.intracellular.signaling.cascade	-0.127679	0.100455
GO.0043933.macromolecular.complex.subunit.organization	-0.0491265	0.00916031
GO.0010605.negative.regulation.of.macromolecule.metabolic.process	-0.0747542	-0.0235549
GO.0005829.cytosol	-0.0813846	0.0388801
GO.0006796.phosphate.metabolic.process	-0.120156	0.301234
GO.0006793.phosphorus.metabolic.process	-0.120156	0.301234
GO.0005794.Golgi.apparatus	-0.0271604	0.0238692
GO.0044459.plasma.membrane.part	-0.0509705	0.0589707
atp.binding	-0.07875	0.242385
transferase	-0.0670523	0.227659
GO.0005739.mitochondrion	-0.0210271	0.0103881
nucleotide.binding	-0.0760314	0.231169
transport	0.00543483	0.0241079
cytoplasm	-0.0524682	0.0436856
acetylation	-0.0279913	0.0231297
