# Supplementary material for: Integrating network, sequence and functional features using machine learning approaches towards identification of novel Alzheimer genes
Source: BMC Genomics. 2016 Oct 18;17:807. doi: 10.1186/s12864-016-3108-1 (PMC5070370; doi:10.1186/s12864-016-3108-1)
Supplement: Additional file 4: Table S3. — Confusion matrix. Predictions by the individual base classifier algorithms on the Entrez Gene dataset. [file 12864_2016_3108_MOESM4_ESM.xlsx]

## Sheet: Sheet1
Confusion matrix. Predictions by the individual base classifier algorithms on the Entrez Gene dataset.
Classifier Algorithms	True Positives (TP)	True Negatives (TN)	False positives (FP)	False Negatives (FN)
Bayes Net	33	2546	138	38
Decision Table	0	2684	0	71
DTNB	7	2677	7	64
Functional Tree	6	2669	15	65
J48	4	2679	5	67
Logistic Regression	5	2678	6	66
LWL (J48+KNN)	7	2678	6	64
Naive Bayes	43	2421	263	28
NB Tree	1	2678	6	70
Random Forest	1	2683	1	70
SVM
