# Supplementary material for: Integrating network, sequence and functional features using machine learning approaches towards identification of novel Alzheimer genes
Source: BMC Genomics. 2016 Oct 18;17:807. doi: 10.1186/s12864-016-3108-1 (PMC5070370; doi:10.1186/s12864-016-3108-1)
Supplement: Additional file 6: Table S4. — List of the genes, and their features values, predicted to be Alzheimer’s associated by all the classifier algorithms. [file 12864_2016_3108_MOESM6_ESM.xlsx]

## Sheet: Sheet1
List of the genes, and their features values, predicted to be Alzheimer’s associated by all the classifier algorithms.
Gene Symbol	Entrez ID	Average Shortest Path Length	Closeness Centrality	Clustering Coefficient	Degree	Neighborhood Connectivity	Charge	Isoelectric.Point.	R...Arg.	Acidic	GO.0006916.anti.apoptosis	GO.0010942.positive.regulation.of.cell.death.	GO.0043068.positive.regulation.of.programmed.cell.death.	GO.0043066.negative.regulation.of.apoptosis.	GO.0009725.response.to.hormone.stimulus.	GO.0009719.response.to.endogenous.stimulus.	GO.0043005.neuron.projection.	GO.0010941.regulation.of.cell.death.	GO.0010033.response.to.organic.substance.	GO.0032268.regulation.of.cellular.protein.metabolic.process.	GO.0019899.enzyme.binding.	GO.0044093.positive.regulation.of.molecular.function.	GO.0008219.cell.death.	transmembrane.protein.	lipoprotein	active.site.Proton.acceptor.	GO.0016023.cytoplasmic.membrane.bounded.vesicle.	GO.0042802.identical.protein.binding.	GO.0031982.vesicle	disease.mutation.	GO.0042127.regulation.of.cell.proliferation.	mutagenesis.site.	GO.0000267.cell.fraction.	GO.0005624.membrane.fraction.
JAK2	3717	3.72017	0.268805	0.077652	48	119.303	12.5	7.2129	5.3	12.633	0	1	1	0	1	1	0	1	1	1	1	1	1	0	0	1	0	0	0	1	1	0	1	1
Rb1	5925	3.63824	0.274858	0.02386	183	82.0263	12.5	8.0439	4.957	12.716	0	0	0	0	0	0	0	0	0	0	1	0	0	0	0	0	0	0	0	1	1	1	0	0
TUBB	203068	3.50733	0.285117	0.108468	88	199.467	-20	4.5181	4.955	13.964	0	1	1	0	0	0	0	1	0	0	0	0	0	0	0	0	0	0	0	0	0	0	0	0
F7	2155	4.01941	0.248793	0.111111	16	171.7	6.5	7.2299	6.652	10.944	1	0	0	1	0	0	0	1	0	0	0	0	0	0	0	0	0	0	0	1	0	0	0	0
CDH1	999	3.73279	0.267896	0.034061	107	66.4054	-47.5	4.3257	4.422	14.512	0	0	0	0	0	0	0	1	1	0	1	0	0	1	0	0	0	0	0	1	0	1	0	0
PLCG2	5336	3.82624	0.261353	0.084677	75	102.344	1.5	6.6025	6.482	14.941	0	0	0	0	0	0	0	1	1	0	0	1	0	0	0	0	0	0	0	0	0	0	1	1
VCL	7414	3.95181	0.253049	0.045455	20	170.333	-13	5.3302	5.908	14.462	0	0	0	0	0	0	0	0	0	0	0	0	0	0	1	0	0	0	0	1	0	0	0	0
NFKBIA	4792	3.75595	0.266245	0.091645	127	68.9855	-23.5	4.3062	4.416	16.404	1	0	0	1	0	0	0	1	1	1	1	0	1	0	0	0	0	1	0	1	1	1	0	0
STAT5A	6776	3.71676	0.269051	0.042973	67	91.0238	-2	6.3564	5.164	11.965	1	0	0	1	1	1	0	1	1	0	0	0	0	0	0	0	0	0	0	0	1	0	0	0
RHOA	387	3.82381	0.261519	0.025526	75	70.9189	-1	5.8906	6.218	16.062	0	0	0	1	0	0	0	1	0	0	0	0	0	0	1	0	0	0	0	0	0	1	0	0
ITSN1	6453	3.77475	0.264918	0.028571	64	67.5833	18	7.8702	5.578	13.597	0	1	1	1	0	0	0	1	0	0	0	0	1	0	0	0	1	0	1	0	0	1	1	1
CARD8	22900	3.87737	0.257907	0.107451	72	147.725	-14.5	4.8921	4.176	13.921	0	0	0	0	0	0	0	1	0	0	0	1	1	0	0	0	0	1	0	0	0	1	0	0
RIPK3	11035	3.49089	0.28646	0.037264	244	103.142	-0.5	6.414	5.212	10.618	0	1	1	0	0	0	0	1	0	0	0	0	1	0	0	1	0	0	0	0	0	1	0	0
