# Supplementary material for: Integrating network, sequence and functional features using machine learning approaches towards identification of novel Alzheimer genes
Source: BMC Genomics. 2016 Oct 18;17:807. doi: 10.1186/s12864-016-3108-1 (PMC5070370; doi:10.1186/s12864-016-3108-1)
Supplement: Additional file 7: Table S1. — Approved and Investigational anti-Alzheimer drugs downloaded from DrugBank. Table S2: List of the genes, whose crystal structure was available, along with the PDB codes. Table S3: Docking scores of the Approved and Investigational anti-Alzheimer drugs bound to the 7 candidate Alzheimer associated targets. Top scoring drug against each target is in bold highlighted in yellow. [file 12864_2016_3108_MOESM7_ESM.xlsx]

## Sheet: Table S1
Aprroved and Investigational anti-Alzheimer drugs downloaded from DrugBank.
Drug Name	PubChem CID
Choline	305
Donepezil	3152
EHT-0202	3277
Memantine	4054
2-deoxyglucose	9062
Galantamine	9651
Acetylcysteine	12035
Selegiline	26757
Mito-4509	68570
Rivastigmine	77991
Rosiglitazone	77999
MPC-7869	92337
SGS742	130021
ABT-089	178052
Phenserine	192706
Zanapezil	198752
ONO-2506	208925
Ergoloid mesylate	592735
Leuprolide	657181
Lipoic Acid	1549144
Rivanicline	5310967
E2012	6421261
Neramexane	6433106
GTs-21	6438361
Huperzine B	6916252
AL-108	9832404
ND1251	9844019
NGX267	10013505
AC-1202	10266700
AVE-1625	10278470
LX6171	15950717
MK-8931	23627211
PPI-1019	44147342
Huperzine A	44461111
Phosphatidylserine	57339260
Caprospinol	73345877
PYM50028	91746463
CAD106
CTS-21166
SR 57667
CERE-110
MEM 1414
VP025
CX717
Ginkgo biloba

## Sheet: Table S2
List of the genes, whose crystal structure was available, along with the PDB codes.
Entrez Gene ID	Official Gene Symbol	Official Gene Name	PDB ID
3717	JAK2	Janus kinase 2	3KRR
5925	RB1	retinoblastoma 1	2R7G
999	CDH1	cadherin 1, type 1	2O72
4792	NFKBIA	nuclear factor of kappa light polypeptide gene enhancer in B-cells inhibitor, alpha	1LEF
387	RHOA	ras homolog family member A	1FTN
22900	CARD8	caspase recruitment domain family, member 8	1QTN
11035	RIPK3	receptor-interacting serine-threonine kinase 3	4M69

## Sheet: Table S3
Docking scores of the Approved and Investigational anti-Alzheimer drugs bound to the 7 candidate Alzheimer associated targets. Top scoring drug against each target is in bold highlighted in yellow.
		Docking Scores
Drug Name	PubChem CID	JAK2	Rb1	Cadherin	NFKBIA	RhoA	Card8	RIPK3
Choline	305	-2.01	0.4	-1.858	-2.314	-1.221	-2.218	-2.346
Donepezil	3152	-5.39	-3.86	-4.769	-3.617	-4.355	-3.003	-7.994
EHT-0202	3277	-6.45	-3.83	-4.686	-3.127	-4.611	-3.158	-6.306
Memantine	4054	-5.03	-3.12	-4.148	-2.403	-1.162	did not dock	-4.546
2-deoxyglucose	9062	-3.43	-4.38928	-5.163	-5.2	-4.834	-4.06	-4.916
Galantamine	9651	-4.71	-2.89929	-4.766	-4.187	-2.668	-3.804	-5.388
Acetylcysteine	12035	-3.09	-3.94958	-2.966	-3.497	-4.397	-3.151	-3.442
Selegiline	26757	-3.32	-2.52757	-4.851	0.57	-2.467	-1.988	-4.261
Mito-4509	68570	-7.51	-2.64747	-4.4	-2.476	-3.978	-3.673	-5.697
Rivastigmine	77991	-4.6	-1.72263	-3.894	-1.857	-2.242	-1.157	-5.5
Rosiglitazone	77999	-8.71	-4.36127	-6.409	-3.592	-4.187	-3.502	-8.267
MPC-7869	92337	-5.21	-2.88982	-3.743	-1.557	-2.627	-2.48	-4.926
SGS742	130021	-6.39	-2.96304	-4.674	-2.75	-5.903	-3.158	-4.051
ABT-089	178052	-5.89	-2.05046	-3.748	-2.074	-4.008	-2.295	-6.565
Phenserine	192706	-6.35	-3.6269	-6.108	-2.489	-4.496	-3.67	-6.315
Zanapezil	198752	-7.44	-1.47376	-5.673	-3.546	-2.238	-2.512	-8.325
ONO-2506	208925	-2.89	-2.46393	-2.996	-2.128	-3.151	-2.474	-1.312
Ergoloid mesylate	592735	-8.63	-4.75961	-6.751	-6.366	-3.653	-4.091	-7.1
Leuprolide	657181	did not dock	did not dock	-5.133	did not dock	-5.083	-4.718	-4.899
Lipoic Acid	1549144	-1.9	-3.23008	-3.524	-2.968	-3.773	-3.214	-3.674
Rivanicline	5310967	-5.82	-2.47923	-4.261	-2.576	-4.916	-2.557	-7.37
E2012	6421261	-4.82	-4.20807	-2.529	-3.836	-0.835	-2.764	-5.832
Neramexane	6433106	-4.92	-2.96238	-3.279	-2.291	-1.633	did not dock	-3.157
GTs-21	6438361	-8.59	-2.43858	-5.013	-3.391	-4.041	-3.194	-7.561
Huperzine B	6916252	-3.6	-1.41996	-5.274	-0.244	-1.543	-2.742	-3.412
AL-108	9832404	-10.87	-7.06841	-8.343	-5.272	-8.678	-6.901	-8.986
ND1251	9844019	-5.45	-2.12511	-4.32	-1.481	-2.211	-3.184	-4.039
NGX267	10013505	-3.95	-2.18437	-3.849	-3.337	0.174	-1.244	-5.229
AC-1202	10266700	-3.25	-3.69407	-2.551	-3.741	-3.322	-2.872	-4.805
AVE-1625	10278470	-5.96	-2.24243	-6.307	-1.187	0.304	-0.417	-5.52
LX6171	15950717	-5.97	-2.286	-4.05	-2.824	1.064	-2.762	-7.533
MK-8931	23627211	-7.12	-3.3852	-4.88	-3.999	-3.661	-4.262	-4.992
PPI-1019	44147342	-9.08	-4.01922	-7.244	-6.408	-7.026	-2.388	-8.683
Huperzine A	44461111	-3.83	-2.34092	-4.263	-3.06	-1.66	-1.494	-3.378
Phosphatidylserine	57339260	-5.44	-5.71716	-4.583	-2.389	-6.467	-3.777	-4.591
Caprospinol	73345877	-2.96	-2.58381	-1.975	-2.879	-0.904	-1.483	-6.793
PYM50028	91746463	-2.47	did not dock	-1.975	-1.104	-1.883	did not dock	-4.049
