# Supplementary material for: Integrating network, sequence and functional features using machine learning approaches towards identification of novel Alzheimer genes
Source: BMC Genomics. 2016 Oct 18;17:807. doi: 10.1186/s12864-016-3108-1 (PMC5070370; doi:10.1186/s12864-016-3108-1)
Supplement: Additional file 12: Table S6. — Predictions made by the 11 classifier models on the Alzheimer associated genes downloaded from Human Epidemiology Gene Network (HuGENet). The number in bracket indicates the number of correct predictions made by the classifier. [file 12864_2016_3108_MOESM12_ESM.xlsx]

## Sheet: Sheet1
Predictions made by the 11 classifier models on the Alzheimer associated genes downloaded from Human Epidemiology Gene Network (HuGENet). The number in bracket indicates the number of correct predictions made by the classifier.
GeneName	Entrez GeneID	BN (23)	DT (9)	DTNB (9)	FT (27)	J48 (17)	LR (28)	LWL (28)	NB (33)	NBTree (19)	RF (24)	SVM (38)
INSIG1	3638	NonAlz	NonAlz	NonAlz	NonAlz	NonAlz	NonAlz	Alz	Alz	NonAlz	NonAlz	Alz
COX3	4514	NonAlz	NonAlz	NonAlz	NonAlz	NonAlz	Alz	NonAlz	Alz	NonAlz	NonAlz	Alz
ATP6	4508	NonAlz	NonAlz	NonAlz	NonAlz	NonAlz	Alz	NonAlz	NonAlz	NonAlz	NonAlz	Alz
INS	3630	Alz	NonAlz	NonAlz	Alz	Alz	Alz	Alz	Alz	Alz	Alz	Alz
IGF2	3481	NonAlz	NonAlz	NonAlz	Alz	Alz	NonAlz	Alz	Alz	Alz	Alz	Alz
ND4L	4539	NonAlz	NonAlz	NonAlz	NonAlz	NonAlz	NonAlz	NonAlz	NonAlz	NonAlz	NonAlz	Alz
ND4	4538	NonAlz	NonAlz	NonAlz	NonAlz	NonAlz	NonAlz	NonAlz	NonAlz	NonAlz	NonAlz	Alz
ATP8	4509	NonAlz	NonAlz	NonAlz	NonAlz	NonAlz	Alz	NonAlz	NonAlz	NonAlz	NonAlz	Alz
HLA-A	3105	NonAlz	NonAlz	NonAlz	Alz	NonAlz	Alz	NonAlz	NonAlz	Alz	NonAlz	Alz
IGF1	3479	Alz	Alz	Alz	Alz	Alz	Alz	NonAlz	Alz	Alz	Alz	Alz
ADH1A	124	Alz	NonAlz	NonAlz	Alz	Alz	Alz	NonAlz	Alz	Alz	Alz	Alz
C4B	721	NonAlz	NonAlz	NonAlz	NonAlz	Alz	NonAlz	Alz	NonAlz	NonAlz	NonAlz	Alz
C4B	721	Alz	Alz	NonAlz	NonAlz	NonAlz	Alz	NonAlz	Alz	NonAlz	Alz	Alz
F5	2153	Alz	Alz	Alz	Alz	NonAlz	Alz	NonAlz	Alz	NonAlz	Alz	Alz
HLA-DRB4	3126	NonAlz	NonAlz	Alz	Alz	NonAlz	NonAlz	Alz	Alz	NonAlz	Alz	Alz
B4GALT1	2683	Alz	NonAlz	NonAlz	Alz	Alz	Alz	Alz	Alz	Alz	Alz	Alz
GSTM3	2947	Alz	NonAlz	Alz	Alz	Alz	Alz	Alz	Alz	NonAlz	Alz	Alz
PTGS1	5742	Alz	NonAlz	NonAlz	Alz	Alz	Alz	Alz	Alz	Alz	Alz	Alz
CNTF	1270	Alz	NonAlz	NonAlz	Alz	NonAlz	Alz	Alz	Alz	Alz	Alz	Alz
HLA-A	3105	Alz	Alz	Alz	NonAlz	NonAlz	Alz	NonAlz	Alz	NonAlz	NonAlz	Alz
AKT1	207	Alz	NonAlz	NonAlz	Alz	Alz	Alz	Alz	Alz	Alz	Alz	Alz
CHRFAM7A	89832	Alz	NonAlz	NonAlz	Alz	Alz	Alz	Alz	Alz	Alz	Alz	Alz
CDKN2A	1029	Alz	Alz	NonAlz	NonAlz	NonAlz	Alz	Alz	Alz	Alz	Alz	Alz
FASLG	356	NonAlz	Alz	NonAlz	Alz	Alz	Alz	Alz	Alz	Alz	Alz	Alz
CEBPD	1052	Alz	NonAlz	NonAlz	NonAlz	NonAlz	NonAlz	NonAlz	Alz	NonAlz	NonAlz	Alz
GSK3B	2932	Alz	NonAlz	NonAlz	Alz	Alz	Alz	Alz	Alz	Alz	Alz	Alz
DNM2	1785	Alz	Alz	Alz	Alz	NonAlz	Alz	Alz	Alz	Alz	Alz	Alz
UCP3	7352	NonAlz	NonAlz	NonAlz	NonAlz	NonAlz	NonAlz	NonAlz	Alz	NonAlz	NonAlz	Alz
SST	6750	Alz	NonAlz	NonAlz	Alz	NonAlz	Alz	Alz	Alz	NonAlz	NonAlz	Alz
YWHAZ	7534	Alz	NonAlz	NonAlz	Alz	Alz	Alz	Alz	Alz	Alz	Alz	Alz
CDK5R1	8851	Alz	NonAlz	NonAlz	Alz	Alz	Alz	Alz	Alz	Alz	Alz	Alz
CDKN2A	1029	NonAlz	NonAlz	NonAlz	Alz	Alz	Alz	Alz	Alz	NonAlz	Alz	Alz
CPT1B	1375	Alz	Alz	NonAlz	Alz	NonAlz	Alz	Alz	Alz	Alz	NonAlz	Alz
NOTCH4	4855	NonAlz	NonAlz	NonAlz	NonAlz	NonAlz	NonAlz	NonAlz	Alz	NonAlz	NonAlz	NonAlz
COL25A1	84570	NonAlz	NonAlz	NonAlz	Alz	NonAlz	NonAlz	NonAlz	NonAlz	NonAlz	NonAlz	Alz
CDH23	64072	NonAlz	NonAlz	NonAlz	NonAlz	NonAlz	NonAlz	NonAlz	Alz	NonAlz	NonAlz	Alz
TXNRD2	10587	Alz	NonAlz	NonAlz	Alz	NonAlz	NonAlz	NonAlz	Alz	NonAlz	Alz	Alz
TREM2	54209	Alz	Alz	Alz	Alz	NonAlz	NonAlz	NonAlz	NonAlz	NonAlz	Alz	Alz
BACE2	25825	Alz	NonAlz	Alz	Alz	NonAlz	Alz	Alz	Alz	NonAlz	NonAlz	Alz
